# Supplementary material for: A Novel Statin Compound from Monacolin J Produced Using CYP102A1-Catalyzed Regioselective C-Hydroxylation
Source: Pharmaceuticals (Basel). 2021 Sep 26;14(10):981. doi: 10.3390/ph14100981 (PMC8541633; doi:10.3390/ph14100981)
Supplement: Supplementary file 1 [file pharmaceuticals-14-00981-s001.zip]

Archive with 1 entries (1 files):
- pharmaceuticals-1336667-supplementary.pdf
